# Supplementary material for: Bonsecamin: A New Cyclic Pentapeptide Discovered through Heterologous Expression of a Cryptic Gene Cluster
Source: Microorganisms. 2021 Jul 31;9(8):1640. doi: 10.3390/microorganisms9081640 (PMC8400726; doi:10.3390/microorganisms9081640)
Supplement: Supplementary file 1 [file microorganisms-09-01640-s001.zip]

Archive with 1 entries (1 files):
- microorganisms-1303944-supplementary.pdf
